# Supplementary material for: SUV39H1 regulates corneal epithelial wound healing via H3K9me3-mediated repression of p27
Source: Eye Vis (Lond). 2022 Feb 1;9:4. doi: 10.1186/s40662-022-00275-5 (PMC8805298; doi:10.1186/s40662-022-00275-5)
Supplement: Supplementary file 10 — Additional file 10: Table S1. Genes included in NanoString probe set. [file 40662_2022_275_MOESM10_ESM.xlsx]

## Sheet: sheet1
DNA demethylation	Accession
TET1	NM_027384.1
TET2	NM_001040400.2
TET3	NM_183138.2
APOBEC4	NM_001081197.1
AICDA	NM_009645.2
TDG	NM_172552.3
SMUG1	NM_027885.3
IDH1	NM_010497.2
IDH2	NM_173011.2
FH	NM_010209.2
SDHB	NM_023374.3
SDHC	NM_025321.3
SDHD	NM_025848.2
SDHAF2	NM_025333.4
DNA methylation readers
MBD proteins	Accession
MECP2	NM_010788.2
MBD1	NM_013594.2
MBD2	NM_010773.2
MBD3	NM_013595.2
MBD4	NM_010774.2
UHRF proteins	Accession
UHRF1	NM_001111078.1
UHRF2	NM_144873.2
Zinc-finger proteins	Accession
ZBTB33	NM_020256.2
ZBTB4	NM_029348.2
ZBTB38	NM_175537.3
Histone lysine methyltransferases	Accession
SUV39H1	NM_011514.2
SUV39H2	NM_022724.3
EHMT1	NM_001012518.3
EHMT2	NM_001286573.1
SETDB1	NM_018877.2
SETDB2	XM_001002736.1
KMT2A	NM_001081049.1
KMT2B	NM_029274.2
KMT2C	NM_001081383.1
KMT2D	NM_001033276.1
KMT2E	NM_026984.1
SETD1A	NM_178029.3
SETD1B	NM_001040398.1
ASH1L	NM_138679.5
SETD2	NM_001081340.2
NSD1	NM_008739.3
SMYD1	NM_009762.2
SMYD2	NM_026796.1
SMYD3	NM_027188.3
WHSC1L1	NM_001001735.1
WHSC1	NM_001081102.2
DOT1L	NM_199322.1
SETD7	NM_080793.5
SETD8	NM_030241.2
SUV420H1	NM_144871.3
SUV420H2	NM_001115018.1
EZH1	NM_007970.2
EZH2	NM_007971.2
PRDM2	NM_001081355.3
PRDM6	NM_001033281.3
PRDM8	NM_029947.2
PRDM9	NM_144809.2
MECOM	NM_007963.2
PRDM16	NM_027504.3
DPY-30	NM_024428.4
WDR5	NM_080848.2
ASH2L	NM_001080793.1
MEN1	NM_008583.2
EED	NM_021876.3
SUZ12	NM_199196.1
YY1	NM_009537.3
JARID2	NM_021878.2
PCL2	NR_045608.1
Histone lysine demethylases	Accession
KDM1A	NM_133872.1
KDM1B	NM_172262.3
KDM2A	NM_001001984.2
KDM2B	NM_001003953.1
KDM3A	NM_001038695.2
KDM3B	NM_001081256.1
KDM4A	NM_172382.2
KDM4B	NM_172132.1
KDM4C	NM_144787.1
KDM4D	NM_173433.2
KDM5A	XR_377436.1
KDM5B	NM_152895.2
KDM5C	NM_013668.3
KDM5D	NM_011419.3
KDM6A	NM_009483.1
KDM6B	NM_001017426.1
KDM7A	NM_001033430.4
JMJD1C	XM_354543.4
PHF2	NM_011078.2
PHF8	NM_001113354.1
PHF13	NM_172705.2
PHF23	NM_030064.2
KDM8	NM_029842.4
2410016O06RIK	NM_023633.2
Histone acetyltransferase	Accession
HAT1	NM_026115.4
KAT2A	NM_001038010.1
KAT2B	NM_001190846.1
KAT5	NM_178637.1
KAT6A	NM_001081149.1
KAT6B	NM_001205241.1
KAT7	NM_177619.2
KAT8	NM_026370.1
CREBBP	NM_001025432.1
EP300	NM_177821.6
Histone deacetylases	Accession
HDAC1	NM_008228.2
HDAC2	NM_008229.2
HDAC3	NM_010411.2
HDAC4	NM_207225.1
HDAC5	NM_010412.3
HDAC6	NM_010413.3
HDAC7	NM_001204275.1
HDAC8	NM_027382.3
HDAC9	NM_024124.2
HDAC10	NM_199198.1
HDAC11	NM_144919.2
SIRT1	NM_001159590.1
SIRT2	NM_022432.4
SIRT3	NM_001127351.1
SIRT7	XM_485674.5
SIRT4	NM_178848.3
SIRT5	NM_181586.3
SIRT6	NM_153056.2
Arginine methlytransferases	Accession
CARM1	NM_021531.6
PRMT1	NM_001252476.1
PRMT2	NM_001077638.1
PRMT3	NM_133740.2
PRMT5	NM_013768.3
PRMT6	NM_178891.5
PRMT7	NM_145404.1
PRMT8	NM_201371.1
PRMT10	NM_001081240.3
Histone ubiquitilases	Accession
RING1	NM_009066.3
RNF2	NM_011277.1
BMI1	NM_007552.4
RNF20	NM_001163263.1
RNF40	NM_172281.1
RNF8	NM_021419.1
RNF168	NM_027355.2
UBE2A	NM_019668.3
UBE2B	NM_009458.3
UBE2E1	NM_009455.3
DZIP3	NM_001110017.1
MDM2	NM_010786.3
PCGF2	NM_009545.2
CBX2	NM_007623.2
PHC1	NM_007905.2
Histone de-ubiquitilases	Accession
USP22	NM_001004143.4
MYSM1	NM_177239.2
USP16	NM_024258.2
USP3	NM_144937.3
USP21	NM_013919.4
Histone phosphorylation	Accession
GSG2	NM_010353.2
PRKCA	NM_011101.3
PRKCB	NM_008855.2
PRKDC	NM_011159.2
PRKCD	NM_011103.2
PRKAA2	NM_178143.1
AURKB	NM_011496.1
RPS6KA3	NM_148945.1
RPS6KA4	NM_019924.1
RPS6KA5	NM_153587.2
CHUK	NM_001162410.1
AKT1	NM_001165894.1
PIM1	NM_008842.3
CHEK1	NM_007691.4
PKN1	NM_001199593.1
DAPK3	NM_001190474.1
JAK2	NM_008413.2
CSNK2A1	NM_007788.3
CDC7	NM_001271566.1
VRK1	NM_001029844.1
DBF4	NM_001190717.1
ZAK	NM_023057.5
MAPK8	NM_016700.3
ATR	NM_019864.1
ATM	NM_007499.2
BAZ1B	NM_011714.2
SIK1	NM_010831.2
BUB1	NM_001113179.1
STK24	NM_145465.2
STK4	NM_021420.3
Histione chaperones	Accession
SUPT16	NM_033618.3
ASF1A	NM_025541.3
ASF1B	NM_024184.2
CHAF1A	NM_013733.3
CHAF1B	NM_028083.4
HIRA	NM_010435.2
NASP	NM_001081475.1
NPM1	NM_008722.2
NPM2	NM_181345.3
NPM3	NM_008723.1
NAP1L1	NM_001146707.1
NCL	NM_010880.3
Histone modification readers	Accession
ING1	NM_011919.4
ING2	NM_023503.2
ING3	NM_023626.4
ING4	NM_133345.2
ING5	NM_025454.2
BPTF	NM_176850.2
PHF21A	NM_001109690.1
AIRE	NM_009646.1
BRWD1	XM_006523113.1
DNMT3L	NM_001081695.2
RAG2	NM_009020.3
TAF3	NM_027748.2
CCDC101	NM_029339.2
PHF20L1	NM_001081409.1
ZCWPW1	NM_001005426.2
CBX5	NM_001076789.1
CBX7	NM_144811.3
CDYL	NM_001123386.1
CDYL2	NM_029441.2
LRWD1	NM_027891.4
MPHOSPH8	NM_023773.1
PC	NM_008797.3
MORF4L1	NM_024431.2
MSL3	NM_010832.4
MSH6	NM_010830.1
GLYR1	NM_001079814.1
TRP53BP1	NM_013735.3
CRB2	NM_001163566.1
PHF20	NM_172674.2
L3MBTL1	NM_001081338.1
SFMBT1	NM_001166532.1
PDP1	NM_001098231.1
TDRD3	NM_172605.2
YWHAQ	NM_011739.3
YWHAE	NM_009536.4
ANKRD32	NM_134071.3
WDR82	NM_029896.1
DPF3	NM_001267625.1
BRDT	NM_001079873.1
Histone sumoylation	Accession
SUMO1	NM_009460.1
SUMO2	NM_133354.2
SUMO3	NM_019929.3
Histone variants	Accession
H2AFZ	NM_016750.2
H2AFX	NM_010436.2
H3F3A	NM_008210.4
CENPA	NM_007681.2
ADP ribosylation	Accession
PARG	NM_011960.2
PARP10	NM_001163575.1
PARP1	NM_007415.2
Chromatin remodellers	Accession
SMARCA2	NM_011416.2
SMARCA4	NM_011417.2
ARID1A	NM_001080819.1
ARID1B	NM_001085355.1
SMARCC1	NM_009211.2
SMARCC2	NM_001114096.1
SMARCB1	NM_001161853.1
SMARCD1	NM_031842.1
SMARCD2	NM_001130187.1
SMARCD3	NM_025891.3
ACTL6A	NM_019673.2
ACTL6B	NM_031404.4
SMARCE1	NM_020618.3
ARID2	NM_175251.2
PBRM1	NM_001081251.1
PHF10	NM_024250.3
DPF1	NM_013874.2
DPF2	NM_011262.4
BRD7	NM_012047.2
BRD9	NM_001024508.2
CHD1	NM_007690.2
SSRP1	NM_001136081.2
CHD2	NM_001081345.2
CHD3	NM_146019.2
CHD4	NM_145979.2
MTA1	NM_054081.2
MTA2	NM_011842.3
MTA3	NM_001171054.1
RBBP4	NM_009030.3
RBBP7	NM_009031.3
POLD3	NM_133692.2
CHD5	NM_001081376.1
CHD7	NM_001081417.1
CHD8	NM_201637.2
CHD9	NM_177224.1
SMARCA5	NM_053124.2
BAZ2A	NM_054078.2
BAZ1A	NM_013815.2
POLE3	NM_021498.2
CHRAC1	NM_053068.3
SMARCA1	NM_053123.4
CECR2	NM_001128151.1
EP400	NM_029337.2
TRRAP	NM_001081362.1
MYC	NM_010849.4
STAT3	NM_213659.2
NFKB1	NM_008689.2
E2F1	NM_007891.4
TRP53	NM_011640.1
RUVBL1	NM_019685.2
RUVBL2	NM_011304.3
ACTR6	NM_025914.2
YEATS4	NM_026570.4
DMAP1	NM_023178.2
VPS72	NM_009336.2
BRD8	NM_030147.2
MORF4L2	NM_001168225.1
MEAF6	NM_027310.3
MRGBP	NM_028479.1
EPC1	NM_007935.1
EPC2	NM_172663.4
INO80	NM_026574.3
ACTR5	NM_175419.4
ACTR8	NM_027493.3
INO80B	NM_023547.1
INO80C	NM_172625.2
HELLS	NM_008234.3
BTAF1	NM_001080706.1
ERCC6	NM_001081221.1
RAD54B	NM_001256145.1
RAD54L	NM_001122958.1
ATRX	NM_009530.2
TTF2	NM_001013026.2
SMARCAL1	NM_018817.2
HLTF	NM_009210.3
SRCAP	XM_001480403.1
RAD54L2	NM_030730.2
RSF1	NM_001081267.1
PYGO1	NM_028116.1
PYGO2	NM_026869.2
microRNA biogenesis	Accession
DICER1	NM_148948.2
AGO1	NM_153403.2
AGO2	NM_153178.4
AGO3	NM_153402.2
AGO4	NM_153177.3
DROSHA	NM_001130149.1
DGCR8	NM_033324.2
XPO5	NM_028198.2
RAN	NM_009391.3
TARBP2	NM_001253795.1
HSPA8	NM_031165.4
HSP90AA1	NM_010480.5
LIN28A	NM_145833.1
LIN28B	NM_001031772.2
PIWIL1	NM_021311.3
PIWIL2	NM_021308.1
PIWIL4	NM_177905.3
Housekeeping genes	Accession
ACTB	NM_007393.1
SDHA	NM_023281.1
HPRT1	NM_013556.2
GAPDH	NM_001001303.1
UBC	NM_019639.4
YWHAZ	NM_011740.2
RPS18	NM_011296.2
PPIA	NM_008907.1
PGK1	NM_008828.2
TBP	NM_013684.3
B2M	NM_009735.3
GUSB	NM_010368.1
ATP5F1	NM_009725.3
RPLP1	NM_018853.3
