# Supplementary material for: SUV39H1 regulates corneal epithelial wound healing via H3K9me3-mediated repression of p27
Source: Eye Vis (Lond). 2022 Feb 1;9:4. doi: 10.1186/s40662-022-00275-5 (PMC8805298; doi:10.1186/s40662-022-00275-5)
Supplement: Supplementary file 11 — Additional file 11: Table S2. Primers used for RT-qPCR analysis. [file 40662_2022_275_MOESM11_ESM.xlsx]

## Sheet: Sheet1
Primers	Sequence	Species
GAPDH-F	CTGGGCTACACTGAGCACC	Human
GAPDH-R	AAGTGGTCGTTGAGGGCAATG	Human
SUV39H1-F	GTCATGGAGTACGTGGGAGAG	Human
SUV39H1-R	CCTGACGGTCGTAGATCTGG	Human
SUV39H2-F	CGATACGGCAATGTGTCTCAT	Human
SUV39H2-R	GGCTGTGGTCAATAGAATCTGAA	Human
p27-F	GAGTGGCAAGAGGTGGAGAA	Human
p27-R	TTGAGTAGAAGAATCGTCGGTTG	Human
p21-F	TGTACCCTTGTGCCTCGCTC	Human
p21-R	GGGCTTCCTCTTGGAGAAGA	Human
β-actin-F	GGCTGTATTCCCCTCCATCG	Mouse
β-actin-R	CCAGTTGGTAACAATGCCATGT	Mouse
SUV39H1-F	GCATCTTCCGCACTAATG	Mouse
SUV39H1-R	CGCTCATCAAGGTTGTCT	Mouse
SUV39H2-F	GATGAGTTCACAGTGGATG	Mouse
SUV39H2-R	CAGCCGAGTATCAAGGTT	Mouse
p27-F	CAGGAGAGCCAGGATGTCAG	Mouse
p27-R	AGCAGGTCGCTTCCTCATC	Mouse
p21-F	CGTGGACAGTGAGCAGTTG	Mouse
p21-R	CAGCAGGGCAGAGGAAGTA	Mouse
