# Supplementary material for: SUV39H1 regulates corneal epithelial wound healing via H3K9me3-mediated repression of p27
Source: Eye Vis (Lond). 2022 Feb 1;9:4. doi: 10.1186/s40662-022-00275-5 (PMC8805298; doi:10.1186/s40662-022-00275-5)
Supplement: Supplementary file 12 — Additional file 12: Table S3. ChIP-qPCR primers used for candidate gene promoters. [file 40662_2022_275_MOESM12_ESM.xlsx]

## Sheet: Sheet1
Primers	Sequence	Species
GAPDH-P-F	TACTAGCGGTTTTACGGGCG	Human
GAPDH-P-R	TCGAACAGGAGGAGCAGAGAGCGA	Human
p27-P1-F	TCTGTGGCAAGGTGAACTACT	Human
p27-P1-R	GATCAAGCAAGAGGTCTCATCC	Human
p27-P2-F	ATGGCCTTAACTGTGCTTGG	Human
p27-P2-R	AGGAGTAGACGCGGCACTTA	Human
p27-P3-F	CCATTTGATCAGCGGAGACT	Human
p27-P3-R	CACTCGCACGTTTGACATCT	Human
p21-P1-F	AGCGAGATGATGCCAACCA	Human
p21-P1-R	GCCTGTTCCTCAATCCAAGAC	Human
p21-P2-F	GGAGGCTGAGGCAGAATTG	Human
p21-P2-R	CAGAGAAGAGGCGGAACAA	Human
p21-P3-F	GGCAGAAGTCCTCCCTTAGA	Human
p21-P3-R	CCACCACCACGACATTCAATA	Human
GAPDH-P-F	CCTCTGCGCCCTTGAGCTAGGA	Mouse
GAPDH-P-R	CACAAGAAGATGCGGCCGTCTC	Mouse
p27-P1-F	CAGTCTCACCTACACCAGAGGA	Mouse
p27-P1-R	GCTGAGCACAGTGACAGAAGTT	Mouse
p27-P2-F	GAATGCAGGTGGGCTGAACTA	Mouse
p27-P2-R	GACTGCGACCTCCAGGTCTTT	Mouse
p27-P3-F	CGTTTCGCTTTTGTTCGGTT	Mouse
p27-P3-R	TTAGACACTCTCACGTTTGACA	Mouse
