# Supplementary material for: SUV39H1 regulates corneal epithelial wound healing via H3K9me3-mediated repression of p27
Source: Eye Vis (Lond). 2022 Feb 1;9:4. doi: 10.1186/s40662-022-00275-5 (PMC8805298; doi:10.1186/s40662-022-00275-5)
Supplement: Supplementary file 13 — Additional file 13: Table S4. Differentially expressed epigenetic modifiers during CEWH. [file 40662_2022_275_MOESM13_ESM.xlsx]

## Sheet: sheet 1
Name	ID	Ctrl 1	Ctrl 2	Ctrl 3	Ctrl 4	Ctrl 5	Ctrl 6	WH 1	WH 2	WH 3	WH 4	WH 5	WH 6	1 WH/Ctrl	2 WH/Ctrl	3 WH/Ctrl	4 WH/Ctrl	5 WH/Ctrl	6 WH/Ctrl	Ratio Avg.	P value
NPM1	NM_008722.2	6078.39	5908.88	6133.71	5910.03	5569.46	5743.72	29280.2	28731.1	29230.4	28266.6	33627.7	30768.1	4.8171	4.86235	4.76554	4.78281	6.03787	5.35683	5.10375	6.3084e-07
CENPA	NM_007681.2	793.77	873.71	655.15	667.45	722.02	929.01	3965.95	4001.36	4063.98	2985.08	4247.41	3812.6	4.99635	4.57973	6.20313	4.47236	5.88268	4.10394	5.0397	5.72489e-06
BUB1	NM_001113179.1	296.14	304.18	187	208.75	235.82	288.91	1039.9	983.13	1033.44	901.3	1192.75	1094.38	3.51151	3.23207	5.52642	4.3176	5.05788	3.78796	4.23891	2.87297e-07
DBF4	NM_001190717.1	555.78	635.54	440.3	449.4	446.9	552.64	2069.57	2074.78	2244.88	1762.68	2342.08	2146.37	3.72372	3.26459	5.09852	3.9223	5.24072	3.88385	4.18895	6.91636e-07
CDYL2	NM_029441.2	44.62	56.95	64.98	67.81	65.51	75.54	309.12	226.75	272.08	220.87	228.16	216.28	6.92784	3.98156	4.18713	3.25719	3.48283	2.86312	4.11661	3.03171e-05
NAP1L1	NM_001146707.1	4751.83	5072.7	4281	4494.02	4416.56	4653.02	15687	16942.4	16217.5	13979.1	19079.7	16992.8	3.30124	3.33992	3.78826	3.1106	4.32004	3.65198	3.58534	8.1431e-06
GSG2	NM_010353.2	39.22	50.48	37.13	34.57	33.48	58.31	132.27	137.67	124.67	129.12	167.72	147.94	3.37251	2.72722	3.35766	3.73503	5.00956	2.53713	3.45652	8.1161e-07
HSPA8	NM_031165.4	20140.5	20707.6	21359.9	20576.7	18583.3	19240.3	58070.8	59195.2	50656.7	63205.8	61069.4	57022.9	2.88328	2.85862	2.37158	3.07171	3.28625	2.96373	2.90586	1.59629e-06
NPM3	NM_008723.1	1384.71	1403.12	1339.47	1389.42	1320.31	1353.1	3934.53	3786.75	3878.94	3548.29	4199.74	3963.99	2.84141	2.69881	2.89588	2.55379	3.18087	2.92956	2.85005	6.25139e-07
HELLS	NM_008234.3	942.52	827.11	844.79	928.05	761.33	917.09	2307.81	2358.22	2333.48	2260.48	2520.01	2529.62	2.44855	2.85116	2.7622	2.43573	3.31001	2.75831	2.76099	1.44371e-09
CHAF1B	NM_028083.4	503.04	410.32	392.56	365.64	356.64	446.62	1083.75	1126.47	1132.24	936.98	1268.52	1171.38	2.1544	2.74535	2.88425	2.56258	3.55686	2.62277	2.75437	1.29044e-06
AURKB	NM_011496.1	544.96	635.54	408.47	428.13	512.4	583.12	1298.6	1444.73	1448.23	1159.54	1517.97	1498.39	2.38293	2.27323	3.5455	2.70838	2.96247	2.56961	2.74035	6.50642e-07
ASF1B	NM_024184.2	448.95	502.22	307.68	293.84	417.78	438.66	1004.09	1094.89	1038.93	914.89	1124.64	1114.28	2.23653	2.1801	3.37666	3.11357	2.69194	2.54019	2.68983	8.24825e-08
KDM8	NM_029842.4	56.79	84.14	58.35	50.52	65.51	74.22	168.08	178.97	162.31	179.24	168.57	146.21	2.95968	2.12705	2.78166	3.5479	2.57319	1.96995	2.65991	5.33688e-08
NCL	NM_010880.3	1563.21	1597.27	1541.05	1576.89	1481.89	1635.38	4150.84	3845.87	3852.28	3706.3	4368.3	4111.93	2.65533	2.40778	2.49978	2.35039	2.94779	2.51436	2.56257	1.02896e-06
RAD54L	NM_001122958.1	112.24	119.08	98.14	115.67	116.46	121.92	268.2	306.11	291.68	250.6	300.53	316.64	2.38952	2.57062	2.97208	2.16651	2.58054	2.59711	2.54607	2.83253e-06
MYC	NM_010849.4	1137.25	1067.87	1066.27	1003.84	1069.93	975.4	2877.09	2282.09	2061.4	1623.36	3910.27	2664.58	2.52987	2.13705	1.93328	1.61715	3.6547	2.73178	2.43397	0.00530766
HSP90AA1	NM_010480.5	9595.62	9055.53	9599.09	9324.42	9207.23	8903.16	21929.3	20142	18938.3	21154.7	23882.2	20655.7	2.28534	2.22428	1.97293	2.26874	2.59386	2.32004	2.27753	8.2759e-06
SUV39H1	NM_011514.2	435.43	460.8	362.05	404.2	436.71	491.67	957.32	1021.19	985.61	872.42	979.91	1019.98	2.19856	2.21612	2.7223	2.15839	2.24385	2.07452	2.26896	7.05207e-09
MSH6	NM_010830.1	1914.8	1699.53	1794.36	1639.38	1676.95	1742.73	4310.15	4036.99	3959.7	3296.84	4215.91	3598.05	2.25097	2.37536	2.20675	2.01103	2.51403	2.06461	2.23712	1.7822e-05
H2AFX	NM_010436.2	1399.59	1671.05	1254.59	1164.72	1458.6	1480.33	2804.01	3180.19	3279.89	2440.57	3304.11	3330.72	2.00345	1.90311	2.61431	2.09541	2.26526	2.24998	2.18859	1.47029e-05
SMYD2	NM_026796.1	659.9	594.12	576.9	581.03	595.38	609.62	1262.06	1311.92	1274.16	1117.92	1454.97	1303.74	1.9125	2.20817	2.20863	1.92403	2.44377	2.13861	2.13929	7.77615e-06
NASP	NM_001081475.1	1267.06	1242.61	1205.52	1212.59	1103.41	1294.79	2406.46	2406.81	2582.04	2291.06	2917.59	2954.4	1.89925	1.9369	2.14185	1.88939	2.64416	2.28176	2.13222	4.16567e-05
UHRF1	NM_001111078.1	1146.71	1035.51	920.39	954.65	906.89	1126.48	1954.84	2152.52	2248.8	1775.42	2214.37	2437.92	1.70474	2.07871	2.44331	1.85976	2.44172	2.16419	2.1154	1.50505e-05
TRP53	NM_011640.1	461.12	442.68	470.8	487.96	490.57	510.23	1037.71	1051.97	1016.19	826.55	1115.28	921.36	2.25041	2.37637	2.15843	1.69389	2.27344	1.80577	2.09305	3.74254e-05
CHAF1A	NM_013733.3	235.29	240.76	187	188.8	215.44	219.99	394.62	460.79	424.98	392.46	462.29	512.15	1.67716	1.9139	2.27262	2.07871	2.14579	2.32806	2.06937	9.7732e-06
SUPT16	NM_033618.3	1354.96	1346.16	1442.91	1320.28	1404.74	1321.29	2654.2	2704.01	2751.4	2669.08	2798.4	2734.65	1.95888	2.00868	1.90684	2.0216	1.99211	2.06968	1.99297	7.66584e-13
PRMT5	NM_013768.3	519.27	429.74	497.33	446.74	445.44	441.31	969.75	883.52	865.65	821.45	967.99	1005.27	1.86753	2.05594	1.74059	1.83877	2.17311	2.27792	1.99231	1.58001e-06
CHEK1	NM_007691.4	197.43	209.69	173.73	215.39	155.76	239.87	361.01	392.77	390.48	386.51	384.81	409.2	1.82855	1.8731	2.24763	1.79447	2.47053	1.70592	1.9867	1.50066e-06
SUV39H2	NM_022724.3	178.5	182.51	226.78	162.21	170.32	196.14	347.12	353.08	361.47	311.76	389.07	411.8	1.94465	1.93458	1.59392	1.92195	2.28435	2.09952	1.96316	3.52692e-06
PRMT1	NM_001252476.1	2070.31	2012.77	1937.59	2040.92	2020.5	2038.26	4159.61	3815.1	3896.19	3552.54	4216.76	3902.57	2.00917	1.89545	2.01084	1.74066	2.08699	1.91466	1.94296	4.14052e-06
LRWD1	NM_027891.4	347.53	368.9	319.62	317.77	359.56	355.17	694.97	691.59	675.89	541.12	734.72	677.39	1.99974	1.87474	2.11467	1.70287	2.04339	1.90723	1.94044	2.63315e-05
CARM1	NM_021531.6	302.91	354.66	326.25	324.42	323.16	356.5	627.01	640.57	591.21	485.05	658.95	710.27	2.06995	1.80615	1.81214	1.49513	2.03908	1.99234	1.86913	0.000145193
RAD54B	NM_001256145.1	254.22	244.64	167.1	223.37	205.25	290.23	406.31	493.18	418.71	354.23	403.54	397.09	1.59826	2.01594	2.50575	1.58584	1.96609	1.36819	1.84001	3.19698e-05
WHSC1	NM_001081102.2	945.23	890.54	830.21	845.62	898.16	1037.69	1636.22	1642.33	1811.27	1374.46	1779.33	1659.31	1.73103	1.8442	2.1817	1.62539	1.98108	1.59904	1.82707	1.1203e-05
SDHC	NM_025321.3	924.94	891.83	879.28	880.19	893.79	882.63	1418.45	1511.14	1727.37	1365.97	1466.03	1513.97	1.53356	1.69443	1.96453	1.5519	1.64024	1.71529	1.68333	5.94633e-05
TTF2	NM_001013026.2	209.6	208.4	208.21	174.18	161.58	173.61	299.62	319.88	330.89	281.18	336.29	314.04	1.42948	1.53493	1.58921	1.61431	2.08126	1.80888	1.67635	1.38973e-06
CDC7	NM_001271566.1	179.85	168.27	145.88	130.3	179.05	177.59	261.62	272.91	281.49	234.46	263.07	296.74	1.45466	1.62186	1.9296	1.79939	1.46925	1.67093	1.65761	5.63891e-06
PDP1	NM_001098231.1	294.79	245.93	285.13	312.45	286.77	295.54	445.05	450.26	483	417.95	521.03	461.11	1.50972	1.83085	1.69396	1.33765	1.81689	1.56023	1.62488	4.64349e-06
SSRP1	NM_001136081.2	2450.29	2406.27	2290.36	2220.42	2295.62	2415.97	3519.44	3811.05	3980.09	2985.08	4169.09	4085.11	1.43634	1.5838	1.73776	1.34438	1.81611	1.69088	1.60154	0.000424576
PRMT3	NM_133740.2	1026.36	977.26	1151.15	1047.72	936.01	1003.23	1628.91	1598.6	1618.38	1502.74	1689.09	1679.2	1.58707	1.6358	1.40588	1.4343	1.80456	1.67379	1.59023	4.82561e-08
FH	NM_010209.2	1077.75	1154.59	1194.91	1122.17	1077.21	1049.61	1517.83	1790.53	1890.46	1705.76	1739.32	1835.79	1.40833	1.55079	1.58209	1.52005	1.61465	1.74902	1.57082	1.52293e-05
RUVBL2	NM_011304.3	148.75	165.68	145.88	155.56	164.49	159.03	229.47	268.86	241.5	229.36	241.78	253.48	1.54266	1.62277	1.65547	1.47442	1.46988	1.59391	1.55985	2.32279e-06
HDAC2	NM_008229.2	1948.6	1814.73	1804.97	1755.06	1741	1724.18	2779.16	2829.54	2775.71	2548.45	2909.93	2714.76	1.42623	1.55921	1.53782	1.45206	1.67141	1.57452	1.53688	8.95963e-08
CBX5	NM_001076789.1	1951.31	1747.42	1625.93	1680.6	1771.57	1862	2503.66	2810.1	2729.45	2449.91	2890.35	2725.14	1.28307	1.60814	1.6787	1.45776	1.63152	1.46356	1.52046	2.41172e-06
ZCWPW1	NM_001005426.2	228.53	226.52	197.6	200.77	181.96	269.03	13.88	17.82	14.11	30.58	17.88	20.76	0.060736	0.0786686	0.0714069	0.152314	0.0982634	0.0771661	0.0897591	1.16088e-05
HDAC11	NM_144919.2	179.85	214.87	177.71	202.1	199.43	200.12	13.15	21.87	21.95	21.24	17.03	19.03	0.0731165	0.101782	0.123516	0.105096	0.0853934	0.0950929	0.0973329	2.38573e-07
PRKCB	NM_008855.2	106.83	93.2	84.88	102.38	120.82	137.83	3.65	13.77	4.7	19.54	10.22	12.11	0.0341664	0.147747	0.0553723	0.190858	0.0845886	0.0878619	0.100099	2.35089e-05
HDAC7	NM_001204275.1	1356.31	1351.34	1151.15	1208.6	1442.59	1456.47	271.12	353.89	326.19	263.34	299.68	321.83	0.199895	0.261881	0.28336	0.217888	0.207737	0.220966	0.231955	1.70552e-06
JARID2	NM_021878.2	1436.1	1399.23	1411.08	1378.79	1589.61	1634.06	332.51	347.42	368.53	322.8	364.38	349.51	0.231537	0.248294	0.261169	0.234118	0.229226	0.213891	0.236372	1.10624e-06
ZBTB4	NM_029348.2	392.15	412.91	364.71	385.58	492.02	483.72	94.27	115.81	132.51	86.65	102.16	116.79	0.240393	0.280473	0.36333	0.224726	0.207634	0.241441	0.259666	9.575e-06
SETD7	NM_080793.5	1375.25	1258.14	1306.31	1348.2	1494.99	1322.62	311.31	357.94	452.43	310.06	316.7	360.76	0.226366	0.284499	0.346342	0.229981	0.211841	0.272762	0.261965	1.82859e-09
PIM1	NM_008842.3	1502.36	1479.48	1286.42	1378.79	1646.38	1402.13	423.12	390.34	418.71	336.4	463.99	392.77	0.281637	0.263836	0.325485	0.243982	0.281824	0.280124	0.279481	8.619e-07
UBE2B	NM_009458.3	2025.68	2118.91	2198.85	2274.93	2416.44	2209.22	545.89	645.43	726.86	675.34	600.21	592.61	0.269485	0.304605	0.330564	0.296862	0.248386	0.268244	0.286358	2.06249e-08
KDM7A	NM_001033430.4	2054.08	2067.14	1965.44	2066.18	2266.51	2154.89	621.16	638.95	675.11	587.84	736.42	617.7	0.302403	0.309099	0.343491	0.284506	0.324914	0.28665	0.30851	4.10732e-09
PRDM9	NM_144809.2	90.6	132.03	106.1	94.4	148.48	117.95	32.15	38.06	40.77	28.03	34.91	35.47	0.354857	0.288268	0.38426	0.296928	0.235116	0.300721	0.310025	0.000243324
PHF21A	NM_001109690.1	692.36	730.03	677.69	741.91	788.98	744.8	221.43	238.9	275.22	191.13	216.24	213.69	0.319819	0.327247	0.406115	0.257619	0.274075	0.286909	0.311964	1.12632e-09
KMT2C	NM_001081383.1	1640.29	1650.34	1617.97	1752.4	1877.84	1838.15	483.78	552.3	652.37	485.05	502.3	608.18	0.294936	0.334658	0.403203	0.276792	0.267488	0.330865	0.31799	8.50523e-09
PARP10	NM_001163575.1	163.62	138.5	175.06	143.6	147.02	136.5	37.27	57.5	56.46	76.45	34.91	44.12	0.227784	0.415162	0.322518	0.532382	0.237451	0.323223	0.343087	5.77415e-07
TET3	NM_183138.2	2024.33	1971.35	1899.13	2098.09	2260.68	2463.68	604.36	802.54	857.8	595.49	692.15	819.27	0.298548	0.407102	0.451681	0.283825	0.306169	0.332539	0.346644	7.71566e-07
PRKAA2	NM_178143.1	988.5	977.26	888.56	983.9	1074.3	1107.93	307.66	415.44	357.55	294.77	396.73	339.99	0.311239	0.425107	0.402393	0.299593	0.369292	0.30687	0.352416	7.92348e-08
SIRT2	NM_022432.4	811.35	855.59	824.9	793.77	896.7	865.4	288.66	331.22	351.28	303.27	290.31	293.28	0.355777	0.387125	0.425846	0.382063	0.323754	0.338895	0.36891	6.30125e-10
PKN1	NM_001199593.1	208.25	217.46	176.39	203.43	208.16	237.22	78.19	91.51	80.76	69.66	69.81	71.81	0.375462	0.420813	0.457849	0.342427	0.335367	0.302715	0.372439	1.95419e-06
STK24	NM_145465.2	11671.3	11240.5	10516.8	10946.5	11421.3	11006.4	4354	4348.77	4624.62	69.66	4329.99	4088.57	0.373051	0.386885	0.439736	0.00636367	0.379114	0.371473	0.326104	8.61174e-05
SFMBT1	NM_001166532.1	668.01	674.38	603.42	676.76	676.9	709.02	237.5	266.43	273.65	208.97	277.54	263	0.355534	0.395074	0.453498	0.30878	0.410016	0.370935	0.382306	1.45953e-09
ARID1B	NM_001085355.1	1329.27	1404.41	1290.4	1392.08	1381.45	1447.19	491.82	526.39	651.59	472.31	515.07	511.29	0.369993	0.374812	0.504952	0.339284	0.372847	0.353298	0.385864	3.76229e-10
KAT6B	NM_001205241.1	719.4	704.15	684.32	787.12	812.27	864.08	244.08	295.59	327.75	291.37	281.8	312.31	0.339283	0.419783	0.478943	0.370172	0.346929	0.361436	0.386091	2.22879e-06
EZH1	NM_007970.2	1668.69	1545.5	1464.13	1700.55	1803.6	1738.75	611.66	695.64	755.09	627.77	624.89	658.36	0.366551	0.450107	0.515726	0.369157	0.346468	0.37864	0.404441	6.19227e-07
PC	NM_008797.3	1310.34	1289.21	1182.98	1285.71	1359.61	1239.13	485.97	604.13	584.15	454.47	452.07	517.34	0.370873	0.468605	0.493795	0.353478	0.3325	0.417503	0.406126	1.45925e-09
HDAC8	NM_027382.3	209.6	236.87	216.17	228.69	234.37	226.62	81.85	86.65	107.42	75.6	107.27	98.62	0.390506	0.365812	0.496924	0.330579	0.457695	0.435178	0.412782	7.73489e-09
SIK1	NM_010831.2	4646.35	4201.58	4283.65	4793.17	4758.65	5293.12	1870.07	2054.53	1901.44	1543.51	2090.08	2020.06	0.402482	0.48899	0.443883	0.322023	0.439217	0.381639	0.413039	7.35875e-07
SIRT4	XM_485674.5	208.25	297.71	212.19	280.54	308.61	286.26	103.04	128.76	113.69	95.99	95.35	110.74	0.49479	0.432501	0.535793	0.342162	0.308966	0.386851	0.416844	0.000177333
KDM5B	NM_152895.2	3699.77	3786.08	3662.98	3628.45	3768.78	4059.3	1401.64	1588.07	1775.98	1367.67	1630.35	1759.66	0.378845	0.41945	0.484846	0.37693	0.432594	0.433489	0.421025	6.62098e-10
SIRT5	NM_178848.3	131.17	107.43	124.66	130.3	123.73	141.8	46.77	53.45	65.08	46.72	51.93	54.5	0.35656	0.497533	0.52206	0.358557	0.419704	0.384344	0.423126	6.92481e-07
MBD1	NM_013594.2	2477.33	2306.6	2375.24	2373.32	2663.91	2630.66	1079.36	1172.63	1151.84	967.56	984.17	1057.18	0.435695	0.50838	0.484936	0.407682	0.369446	0.401869	0.434668	4.01789e-08
TDRD3	NM_172605.2	485.46	503.52	433.67	441.42	409.05	483.72	201.7	220.27	216.41	165.65	192.41	198.98	0.415482	0.43746	0.49902	0.375266	0.470383	0.411354	0.434827	5.25011e-07
KDM5D	NM_011419.3	773.49	797.34	744	812.38	858.86	723.6	324.47	349.85	371.66	282.88	352.46	385.84	0.419488	0.438771	0.499543	0.348211	0.410381	0.533223	0.441603	1.87154e-08
KMT2E	NM_026984.1	2695.05	2733.75	2579.47	2707.05	2979.79	2848	1080.83	1228.51	1487.44	1022.78	1246.38	1311.53	0.401043	0.449386	0.576646	0.377821	0.418278	0.460509	0.44728	1.3364e-08
H3F3A	NM_008210.4	56705.5	57961.4	55613.2	58188.2	59467.8	56175.5	22222.3	26627.9	29122.2	26339.1	24579.5	25468.4	0.39189	0.459408	0.523657	0.452653	0.413324	0.453371	0.449051	1.14186e-09
KDM3B	NM_001081256.1	1607.83	1529.97	1485.35	1551.63	1559.04	1524.06	671.59	723.99	812.33	618.42	613.83	715.46	0.4177	0.473205	0.546895	0.398562	0.393723	0.469443	0.449921	1.30415e-08
KMT2A	NM_001081049.1	961.45	908.66	818.27	934.7	1000.06	1109.25	441.39	444.6	494.77	341.49	395.88	464.57	0.459088	0.489292	0.604654	0.365347	0.395856	0.418815	0.455509	3.3262e-06
ING4	NM_133345.2	864.09	849.12	811.64	890.83	924.36	936.97	352.24	425.16	488.49	389.06	374.6	370.27	0.407643	0.500707	0.601856	0.436739	0.405253	0.395178	0.457896	1.02078e-08
INO80B	NM_023547.1	389.45	383.14	381.95	305.81	406.14	353.85	144.69	165.2	220.33	152.91	173.68	156.59	0.371524	0.431174	0.576856	0.500016	0.427636	0.442532	0.45829	1.21036e-06
HDAC5	NM_010412.3	438.13	465.98	413.78	517.21	534.24	471.8	157.12	232.42	278.36	222.56	202.62	209.36	0.358615	0.498777	0.672725	0.430309	0.379268	0.443747	0.463907	1.34141e-06
KAT6A	NM_001081149.1	2636.9	2654.79	2644.46	2667.16	2761.44	2731.38	1167.06	1312.73	1365.12	1155.3	1225.95	1343.54	0.442588	0.494476	0.516219	0.433157	0.443953	0.491891	0.470381	9.32601e-10
ASF1A	NM_025541.3	164.98	157.92	145.88	163.54	154.3	145.78	58.46	77.74	79.19	84.1	75.77	66.61	0.354346	0.492275	0.542843	0.514247	0.491056	0.456921	0.475282	2.30654e-08
BAZ2A	NM_054078.2	1505.06	1479.48	1437.61	1409.37	1591.07	1598.27	643.09	745.04	782.53	630.32	726.21	777.75	0.427285	0.503582	0.544327	0.447235	0.456429	0.48662	0.47758	5.53616e-09
SIRT3	NM_001127351.1	179.85	165.68	160.47	176.84	196.52	198.79	73.81	83.41	104.29	78.15	87.69	89.11	0.410398	0.50344	0.649903	0.441925	0.446214	0.448262	0.483357	8.53488e-07
KDM4C	NM_144787.1	759.97	781.81	754.61	765.84	790.44	824.32	371.97	385.48	411.65	372.07	355.87	374.6	0.489454	0.493061	0.545514	0.485833	0.450218	0.454435	0.486419	1.51718e-10
PRKDC	NM_011159.2	1206.21	1236.14	1152.47	1185.99	1182.02	1233.83	496.93	689.16	650.02	591.24	544.87	573.58	0.411976	0.55751	0.564023	0.49852	0.460965	0.464878	0.492979	2.22623e-07
TRP53BP1	NM_013735.3	458.42	431.03	416.43	406.85	452.72	455.89	214.12	234.85	256.4	182.64	193.26	217.15	0.467083	0.544858	0.61571	0.448912	0.426886	0.476321	0.496628	3.91066e-08
CHD9	NM_177224.1	1427.98	1384.99	1290.4	1326.93	1451.32	1342.5	628.47	647.86	769.2	649.01	670.02	705.94	0.440111	0.467772	0.596094	0.489106	0.461662	0.52584	0.496764	2.06073e-09
